# Supplementary material for: Sepsis Related Mortality Associated with an Inflammatory Burst in Patients Admitting to the Department of Internal Medicine with Apparently Normal C-Reactive Protein Concentration
Source: J Clin Med. 2022 Jun 1;11(11):3151. doi: 10.3390/jcm11113151 (PMC9181046; doi:10.3390/jcm11113151)
Supplement: Supplementary file 1 [file jcm-11-03151-s001.zip]

Archive with 1 entries (1 files):
- jcm-1604400-supplementary.pdf
